# Supplementary material for: Rare variable M. tuberculosis antigens induce predominant Th17 responses in human infection
Source: JCI Insight. 2026 Jan 27;11(6):e202134. doi: 10.1172/jci.insight.202134 (PMC13043089; doi:10.1172/jci.insight.202134)
Supplement: Supporting data values [file jciinsight-11-202134-s319.xlsx]

## Sheet: Figure 1A
		RV0010c	Rv0012	CelA1	Rv0093c	EsxG	EsxH/TB10.4	EspG3	EccD3	MycP3 protease	EccE3	Rv0293c	Tam	Rv0298	Rv0299	Rv0690c	MscL	Rv0987	RimJ	PE12	PE13	PPE18	EsxL	Rv1366	TrxB1	PE18	PPE26	PE19	LldD2	Ag85B	Rv1954c	HigB	Rv1957	Rv2022c	Rv2024c	HspX	Rv2345	Rv2714	Rv2719c	Rv2823c	PE-PGRS48	DipZ	MPT70	SerA1	GatC	Rv3015c	PPE46	EsxR/TB10.3	EsxS
PID	Timepoint	PEP1 - RV0010c	PEP2 - Rv0012	PEP3 - Rv0062	PEP4 - Rv0093c	PEP5 - Rv0287	PEP6 - Rv0288	PEP7 - Rv0289	PEP8 - Rv0290	PEP9 - Rv0291	PEP10 - RV0292	PEP11 - Rv0293c	PEP12 - Rv0294	PEP13 - Rv0298	PEP14 - Rv0299	PEP15 - Rv0690c	PEP16 - Rv0985c	PEP17 - Rv0987	PEP18 - Rv0995	PEP19 - Rv1172c	PEP20 - Rv1195	PEP21 - Rv1196	PEP22 - Rv1198	PEP23 - Rv1366	PEP24 - Rv1471	PEP25 - Rv1788	PEP26 - Rv1789	PEP27 - Rv1791	PEP28 - Rv1872c	PEP29 - Rv1886c	PEP30 - Rv1954c	PEP31 - Rv1955	PEP32 - Rv1957	PEP33 - Rv2022c	PEP34 - Rv2024c	PEP35 - Rv2031c	PEP36 - Rv2345	PEP37 - Rv2714	PEP38 - Rv2719c	PEP39 - Rv2823c	PEP40 - Rv2853	PEP41 - Rv2874	PEP42 - Rv2875	PEP43 - Rv2996c	PEP44 - Rv3012c	PEP45 - Rv3015c	PEP46 - Rv3018c	PEP47 - Rv3019c	PEP48 - Rv3020c
30073	Baseline	44.694	104.753	19.186	6.231	1000	321.475	31.695	0	0	87.384	23.803	6.231	58.295	6.231	0	0	0	0	0	395.214	1000	122.542	0	31.695	41.679	1000	70.265	0	164.442	19.186	0	0	0	38.527	0	13.73	0	0	6.231	27.921	41.679	72.521	0	0	220.038	175.04	183.967	112.026
30075	Baseline	25.785	0	0	0	0	45.892	0	0	5.342	12.203	7.062	0	0	0	0	0	0	0	0	12.203	0	0	0	0	55.853	0	114.805	0	0	0	0	0	0	0	0	0	0	0	0	0	0	0	0	0	0	0	0	0
30078	Baseline	0	0	0	0	0	51.716	0	0	67.259	88.784	0	0	0	0	0	0	0	0	0	53.521	0	0	0	0	0	92.628	0	0	0	61.609	73.62	0	0	0	0	206.924	0	0	0	19.66	0	0	0	0	0	160.533	0	0
30079	Baseline	0	144.965	0	54.573	0	3.335	0	0	50.352	20.796	0	0	0	0	0	0	0	0	0	70.457	0	0	0	0	0	0	0	0	0	25.154	0	0	0	0	0	0	0	0	8.477	0	0	0	0	0	0	6.143	0	0
30080	Baseline	0	0	0	0	0	976.84	0	0	0	0	0	0	0	0	0	0	0	0	0	0	1000	0	0	0	0	1000	0	0	0	1000	33.958	0	0	0	0	731.729	58.903	0	0	232.446	1000	0	0	0	0	1000	202.576	0
30083	Baseline	0	0.9852	0.4932	0	14.8752	12.8782	1.9692	4.9312	4.4362	0.0022	0	0	7.9032	0.9852	0	0	0.9852	0	10.3882	40.5822	8.8962	6.9112	0	2.4622	19.3802	0	26.4172	0	21.8892	5.9202	0	0	0.9852	0	6.9112	0	0	0	0	7.4072	0.4932	6.4162	0	3.9422	0	6.9112	17.3762	17.8772
30087	Baseline	41.071	41.071	29.476	36.752	62.241	579.293	19.097	28.008	45.358	95.07	14.568	16.084	22.088	20.595	14.568	19.097	19.097	13.045	23.576	182.234	1000	1000	32.399	84.237	0	688.376	51.03	51.03	97.764	509.809	2.186	2.186	3.762	16.084	55.254	0	9.981	17.593	212.214	1000	459.15	1000	53.849	16.084	259.17	260.477	239.584	78.783
30092	Baseline	0	174.461	0	0	0	101.767	0	0	0	0	0	0	0	0	0	0	0	0	0	128.421	0	0	0	0	0	0	0	0	0	0	0	0	0	0	0	0	0	0	0	0	0	0	0	0	0	0	0	0
30093	Baseline	0	0	0	0	0	172.249	0	0	0	0	0	0	0	0	0	0	0	0	0	396.358	444.883	547.062	164.52	151.624	19.729	42.277	0	0	0	159.363	475.53	17.058	6.321	0	0	1000	0	0	0	0	595.634	3.62	46.232	0	160.653	1000	21.063	0
30096	Baseline	0.663	0	1.252	0	5.537	212.555	0.094	0.094	0	9.314	0	0	0	0	0	0	0	0	0	450.55	671.178	112.03	0	0	3.064	12.502	0.094	0	0	0	0	0	0	0	0	0	0	0	0	5.537	9.949	0	0	0	1000	124.462	287.058	4.295
30097	Baseline	11.137	27.162	25.564	25.564	37.236	16.446	9.289	11.137	10.219	11.137	2.318	2.318	6.416	0	0	6.416	0	0	3.38	6.416	7.389	21.497	16.446	0	0	0.089	11.137	10.219	11.137	141.677	79.592	5.425	14.71	0	3.38	27.955	27.162	5.425	14.71	12.044	0	0	0	0	57.779	66.299	32.646	7.389
30099	Baseline	0	0	0	0	45.382	0	0	0	0	0	0	0	0	0	0	0	0	0	0	0	0	0	0	0	0	0	0	0	0	0	0	0	0	0	0	0	0	0	0	0	0	0	0	0	630.629	0	0	64.18
30101	Baseline	0	0	0	0	0	48.476	0	0	0	0	0	13.291	0	0	0	0	0	0	0	112.756	0	0	0	0	0	45.94	0	0	0	0	0	0	0	0	0	26.068	0	0	0	0	0	0	0	0	0	154.489	0	0
30105	Baseline	0	0	0	0	0	208.261	0	0	0	32.321	0	0	0	0	0	0	0	0	34.056	7.853	0	0	0	0	0	0	0	0	0	11.37	0	0	0	0	0	0	0	0	0	0	0	0	0	0	0	0	0	0
30106	Baseline	2.673	0.765	6.437	0	6.437	68.144	8.296	2.673	13.79	17.991	0	0	0	2.673	0	0	5.814	0	8.912	7.678	126.804	8.296	5.19	0.125	0.125	190.62	26.816	8.912	77.308	144.4	173.712	0	35.448	4.563	7.058	324.946	29.713	0	2.039	27.978	50.616	0.125	0	0	0	152.132	0	3.935
30108	Baseline	0	0	26.953	0	0	0	14.725	0	0	85.477	0	0	20.872	0	0	0	0	0	0	0	0	0	0	0	0	0	0	0	0	0	0	0	0	0	0	0	0	0	0	0	0	52.736	0	0	0	28.968	0	0
30110	Baseline	0	0	0	0	0	0	0	0	0	22	0	0	0	0	0	0	0	0	0	0	0	0	0	0	0	0	0	0	0	0	0	0	0	0	0	0	0	0	0	0	0	0	0	0	0	0	0	0
30111	Baseline	0	0	0	0	0	43.509	0	0	0	0	0	0	0	0	0	0	0	0	0	0	70.996	0	0	70.996	0	625.851	0.624	0.624	0	119.908	180.064	0	38.135	0	0	449.532	14.626	0	0	0	0	0	0	0	0	158.606	0	0
30115	Baseline	18.697	7.89	18.697	6.965	30.883	363.329	0	6.965	0.326	16.035	7.89	16.035	27.434	16.035	12.449	13.35	14.248	1.297	1.297	871.622	457.365	114.931	25.7	1000	7.89	1000	10.637	6.036	19.579	377.219	404.424	28.298	131.425	7.89	14.248	981.853	127.298	10.637	12.449	17.812	437.902	8.81	6.965	12.449	450.524	1000	270.088	161.248
30116	Baseline	5.558	20.359	32.575	101.293	48.883	88.924	0	0	2.072	29.267	10.161	7.865	0.904	0	0	9.015	7.865	6.713	0	0	571.097	0	0	0	47.806	202.445	30.372	0	121.69	170.814	93.059	0	0	0	0	281.641	12.446	0	23.716	65.931	106.416	42.402	19.236	0	30.372	1000	89.959	227.97
30118	Baseline	0	53.32	0	0	0	255.153	0	0	0	0	0	17.716	0	0	0	29.719	0	0	0	0	1000	1000	0	0	0	64.742	0	0	31.065	47.156	0	0	15.448	0	81.655	25.612	0	0	0	0	0	0	0	24.916	1000	1000	364.404	0
30121	Baseline	175.826	372.652	117.804	189.49	649.082	1000	205.091	1000	178.551	98.65	550.986	244.607	115.614	171.746	180.825	199.112	429.438	324.251	123.073	1000	1000	1000	384.019	72.571	84.895	714.756	354.462	435.48	646.394	1000	1000	125.274	409.387	1000	262.501	1000	342.239	194.066	806.8	1000	1000	267.233	1000	99.947	1000	1000	1000	398.915
30122	Baseline	11.2	16.653	23.854	19.964	102.713	21.27	28.921	12.584	0.266	17.985	0	0	0	0	0	0	0	0	0	17.985	0	0	0	0	0	0	0	0	57.344	13.27	0	0	0	0	0	0	0	0	0	4.04	0	0	0	0	0	0	0	71.811
30128	Baseline	0	1000	0	385.237	1000	1000	0	1000	214.305	234.26	147.484	0	0	0	389.848	0	480.66	78.449	6.379	1000	1000	1000	0	0	1000	169.104	1000	1000	1000	1000	1000	0	0	951.114	272.471	1000	12.585	90.069	97.227	1000	242.436	1000	860.903	134.894	1000	1000	1000	874.434
30131	Baseline	34.692	7.023	16.728	14.881	14.881	192.052	13.944	12.996	12.038	26.392	4.87	18.542	0	1.338	17.639	7.023	25.541	8.062	3.745	89.59	811.285	128.361	0	0	236.532	20.327	285.238	2.573	12.038	20.327	7.023	11.066	0	19.438	5.961	3.745	2.573	4.87	2.573	10.081	18.542	103.111	0	0	79.498	249.849	118.585	12.038
30132	Baseline	33.568	30.573	19.711	29.06	30.573	882.637	43.75	43.75	50.787	77.519	0	4.451	0	0	0	0	11.471	0	2.615	82.656	638.466	24.447	0	0	1000	290.151	1000	0	9.758	27.535	0	0	0	21.305	0.737	67.057	6.252	0	0	94.013	4.451	27.535	0	0	179.528	874.352	677.659	0
30133	Baseline	233.201	142.716	145.198	450.259	1000	1000	135.214	221.892	6.81	259.994	96.065	0	0	0	2.897	0	359.993	100.126	376.104	1000	1000	528.573	38.539	928.155	1000	1000	1000	1000	1000	416.897	150.132	211.627	43.388	1000	57.409	1000	195.473	148.902	651.177	760.509	1000	311.446	415.822	4.866	145.198	1000	598.68	1000
30136	Baseline	73.438	60.908	77.077	0	14.305	66.14	64.049	115.777	0	49.861	60.908	41.378	0	0	29.051	85.373	0	0	12.086	98.802	0	25.261	56.185	0	59.335	179.304	0	0	38.713	110.639	1000	0	40.845	4.229	72.397	221.923	86.409	30.13	15.962	186.992	80.71	0	0	0	1.954	278.349	31.746	63.003
30142	Baseline	0	0	0	0	1000	1000	0	0	0	0	0	0	0	0	0	0	0	0	183.189	0	0	0	0	0	0	0	1000	0	1000	1000	1000	31.415	0	0	44.617	1000	0	0	0	0	54.21	0	0	0	0	1000	0	1000
30145	Baseline	4.274	0	0	0	0	0	0	0	0	10.344	21.05	0	0	0	0	0	0	0	0	59.7	0	0	0	0	0	0	0	0	223.653	34.092	41.338	0	0	0	0	38.773	0	0	0	3.529	0	0	0	0	0	15.251	0	0
30149	Baseline	0	0	0	0	0	7.253	0	0	0	1.657	0	0	0	0	0	0	0	0	0	5.397	7.994	0	0	0	0	12.411	1.657	0	0	18.613	0	0	0	0	0	12.411	0	0	0	0	-0.23	11.311	0	0	0	16.066	0	0
30150	Baseline	10.489	2.596	5.27	0.997	10.753	18.894	2.596	4.982	10.223	9.69	1.97	2.596	4.4	41.914	1.327	0.997	0	1.97	4.105	25.201	250.204	9.422	2.904	11.28	0.997	9.422	2.285	0	78.495	85.487	51.816	2.904	22.557	1.651	0.316	70.61	0	2.596	0	1.97	0.661	-0.038	0.316	0	30.167	45.985	4.692	-0.406
30152	Baseline	10.28	15.674	6.258	3.257	8.936	288.89	6.258	30.321	3.257	8.601	16.689	5.924	4.589	5.256	0.604	-0.717	1.597	-0.387	-0.387	56.634	149.184	46.882	28.95	21.781	9.608	108.797	334.773	2.261	60.482	86.25	144.045	84.473	12.299	2.261	2.593	379.521	2.925	0.935	0.274	3.923	25.189	5.256	24.507	0	-0.057	305.4	10.952	2.593
30153	Baseline	4.991	3.168	5.516	3.946	10.048	148.737	3.946	3.426	3.686	4.729	1.883	-0.127	1.629	-0.127	1.122	0.87	1.883	4.467	1.629	4.206	24.109	45.576	2.395	10.858	0.369	10.048	1.375	1.122	22.148	26.643	12.485	0.12	2.652	0.369	8.972	11.942	0.369	2.395	1.629	3.426	1.883	0.619	0.12	-0.374	988.238	28.623	87.55	7.369
30156	Baseline	5.846	1.851	2.883	1.499	5.201	388.757	6.802	5.846	6.802	17.055	0.039	0	0	0.782	1.499	1.851	2.198	5.846	4.876	25.328	17.926	59.806	0	12.334	1.851	20.229	2.543	3.89	10.218	58.756	79.309	0	0	0	0	210.017	0	0	2.883	6.485	0	0	0	0	25.888	122.633	19.081	11.432
30159	Baseline	21.021	11.877	0	11.47	15.9	44.853	11.062	32.903	27.966	35.539	4.353	17.091	4.784	12.283	2.158	4.784	2.158	-0.12	8.172	22.189	209.061	30.632	3.482	12.689	4.353	962.225	10.652	3.044	0	205.81	155.62	27.202	17.091	23.74	19.064	357.896	21.411	0	0	14.702	189.245	17.091	11.877	11.062	0	1000	17.091	10.242
30160	Baseline	0.365	-0.364	-0.121	1.337	40.176	4.01	3.524	5.713	2.795	5.956	0	0	-0.121	-0.364	-0.121	-0.364	0.608	2.066	-0.364	2.309	12.051	3.281	0	0.851	0.122	14.251	-0.121	0	20.379	16.944	34.205	0	0	-0.364	1.58	31.726	0	0	0	0.122	0	0	0	0	0.122	123.696	0	51.698
30162	Baseline	90.701	33.752	19.027	33.752	24.326	159.215	21.693	21.693	28.652	32.062	6.024	1.06	4.065	6.991	0.037	14.501	25.197	5.048	19.027	22.574	43.712	36.27	28.652	94.491	7.952	79.248	15.415	6.024	21.693	73.852	92.219	0	16.325	4.065	6.024	73.852	7.952	0	0	2.071	814.586	6.024	0	0	0	233.311	15.415	4.065
30163	Baseline	12.253	53.272	0	10.232	235.078	700.806	0	21.252	9.218	7.185	3.09	45.622	2.06	5.142	0	0	0	0	7.185	23.233	336.476	65.585	0	5.142	0	31.097	0	0	0	79.644	0	0	0	0	12.253	77.777	0	0	0	47.54	178.301	0	0	0	132.093	576.184	372.171	32.074
30166	Baseline	0	0	0	0	0	0	0	0	0	7.568	0	0	0	0	0	0	0	0	0	0	0	6.511	0	0	4.203	30.39	31.06	0	0	68.019	12.317	0	0	0	0	54.82	0	0	0	0	0	0	0	0	0	99.54	0	2.889
30167	Baseline	35.948	0	0	0	0	179.691	0	50.798	75.862	105.978	0	0	0	0	0	0	0	0	0	74.728	28.62	0	0	0	0	0	0	0	106.835	135.032	109.379	0	0	0	0	63.763	0	0	0	135.757	0	0	0	0	0	224.582	91.435	0
30168	Baseline	11.653	10.164	0	3.199	70.108	299.032	3.199	4.792	16.744	23.761	0	0	0	0	0	0	0	0	0	62.06	0	35.22	0	46.277	0	24.45	6.356	0	0	0	0	0	0	0	0	0	0	0	0	13.856	0	0	0	0	232.683	31.231	81.729	48.197
30169	Baseline	10.758	15.088	7.901	12.195	13.639	8.613	15.814	13.639	11.476	17.271	11.476	2.977	5.074	5.074	0.219	7.901	14.363	5.778	6.484	15.814	1000	3.673	0.904	9.326	2.283	531.269	10.758	0.904	4.373	104.608	51.717	4.373	9.326	1.592	3.673	163.711	33.552	0.904	1.592	3.673	7.901	6.484	1.592	0.219	0.904	118.069	1.592	-0.462
40001	Baseline	0	0	0	0	0	174.023	0	0	27.147	87.588	0	0	0	0	214.899	0	0	0	221.607	26.397	14.659	0	0	0	0	0	0	0	30.852	70.722	0	0	0	0	3.939	0	0	0	10.436	72.034	0	0	0	0	0	0	0	33.044
40007	Baseline	18.82	0	8.118	9.125	143.467	132.005	7.074	4.832	9.125	26.493	0	0	0	0	0	0	0	0	0	85.12	62.522	13.775	0	49.863	0	76.829	140.491	0	36.315	21.201	0	0	0	0	0	11.051	0	4.832	0	35.639	0	0	0	0	31.508	4.832	129.492	135.51
40010	Baseline	9.666	0	2.523	12.713	68.049	26.783	4.265	1.314	0.69	5.388	0.051	4.265	3.692	0	0.051	1.314	0	0	38.925	5.94	76.588	0	3.112	35.094	0	169.491	106.096	0.051	8.623	16.143	12.213	0.69	24.081	0	3.692	39.769	2.523	0	0	5.94	15.175	10.182	0	0	0	44.778	0.69	44.778
40022	Baseline	48.283	372.548	106.347	217.423	190.096	378.82	74.225	101.947	417.209	92.983	42.547	42.547	23.213	39.576	30.129	51.063	56.474	36.524	99.727	123.513	76.644	90.705	42.547	42.547	61.714	56.474	42.547	53.792	69.31	61.714	0	0	0	0	36.524	36.524	33.381	0	0	64.279	0	0	26.749	138.086	227.145	88.409	83.764	11.14
40023	Baseline	0	0	0	0	6.041	0	0	0	0	0	0	0	0	0	0	0	0	0	0	0	13.971	0	0	0	8.899	148.02	106.261	0	43.105	0	0	0	0	0	0	0	0	0	0	0	0	20.613	0	0	0	23.346	-0.373	0
40027	Baseline	12.122	2.804	17.19	0	14.157	228.548	0	0	0	23.196	0	33.065	0	0	0	0	0	0	0	0	0	0	0.689	9.048	0.689	0	0	0	40.869	0	0	0	0	0	0	8.017	0	0	0	0	0	0	0	0	0	9.048	0	0
40028	Baseline	42.031	12.834	14.613	802.306	88.423	72.782	12.834	5.618	21.641	31.952	7.438	0	0	0	9.247	0	0.087	0	0	9.247	342.132	124.866	0	0	0	106.815	0	0	0	5.618	16.383	0	0	0	33.647	7.438	0	0	0	0.087	21.641	5.618	0	1.943	35.336	102.252	11.045	45.345
40030	Baseline	3.644	0	0	0	0	0	0	17.759	163.146	287.684	0	0	0	0	0	0	0	0	56.372	137.447	3.644	0	0	0	0	0	0	0	0	3.644	3.644	0	0	0	0	0	0	8.458	0	0	0	0	0	3.644	0	0	0	48.116
40031	Baseline	0	0	49.253	1.682	3.738	16.093	51.338	11.97	0	0	0	32.629	36.777	65.976	78.588	24.351	5.794	22.285	20.22	11.97	0	5.794	80.696	45.088	11.97	-0.374	0	0	0	14.031	65.976	26.419	114.676	5.794	16.093	127.545	7.852	-0.374	3.738	3.738	55.512	11.97	110.402	18.156	1.682	0	0	9.911
40033	Baseline	0	0	0	0	0	0	0	0	0	0	23.299	38.587	1.233	8.469	0	0	0	0	0	15.825	30.888	50.338	34.724	40.529	13.975	48.363	42.478	0	32.802	0	17.683	19.548	3.031	12.132	4.836	15.825	52.32	10.297	8.469	0	0	149.955	60.311	62.324	42.478	74.537	50.338	8.469
40034	Baseline	105.403	17.688	10.571	9.128	10.571	14.859	0.32	3.287	9.128	10.571	0	21.889	7.679	0.32	1.808	1.808	3.287	0	0.32	0.32	28.789	7.679	3.287	0	0	73.271	0	0	0	28.789	36.921	0	0	0	0	72.009	0	0	0.32	0	7.679	0	14.859	0	0	36.921	0	0
40035	Baseline	0	0	13.326	23.707	23.707	0	9.763	0	0	0	27.077	20.293	0	0	0	13.326	0	0	0	33.703	0	0	0	0	0	0	0	0	0	0	9.763	2.456	0	0	0	0	0	0	0	9.763	0	0	0	0	0	0	0	0
40038	Baseline	33.102	31.405	40.612	21.827	76.881	56.726	17.297	5.626	13.562	35.628	25.363	13.562	13.562	16.374	16.374	11.647	22.717	9.692	22.717	20.031	82.197	63.006	31.405	12.609	104.599	18.214	66.117	12.609	138.817	103.122	91.226	14.507	10.675	4.565	41.435	435.714	15.444	18.214	18.214	33.102	11.647	12.609	8.697	16.374	11.647	1000	22.717	119.994
40040	Baseline	0	0	0	0	400.917	970.042	0	0	0.984	2.463	0	-0.49	0	0	1.97	0	0	0	0	5.925	659.783	388.843	34.758	0	872.123	1000	1000	56.707	1000	238.568	519.207	17.834	108.204	10.881	1000	1000	96.694	0	10.385	65.197	757.602	15.847	0	0	0	1000	0	201.928
40043	Baseline	29.862	36.872	79.162	35.134	24.494	683.675	60.479	22.68	96.656	110.775	10.489	17.149	51.345	25.396	19.008	9.515	12.419	0	22.68	76.752	1000	425.435	0.39	0.39	22.68	1000	11.457	6.551	68.663	1000	392.175	10.489	605.31	0.39	44.596	1000	1000	3.516	14.326	132.499	109.213	104.518	34.261	1.443	115.452	1000	433.626	0
40045	Baseline	3.944	0	0	6.576	3.063	9.192	0	12.655	133.677	101.518	0	0	0	0	0	0	0	0	0	24.584	21.203	0	0	0	0	0	0	0	1000	1000	1000	0	0	6.576	0	236.661	0	0	0	0	105.379	311.03	63.053	0	0	64.649	0	0
40049	Baseline	0	0	0	0	22.102	60.62	0	0	0	85.762	0	0	0	0	0	0	0	0	0	41.485	0	0	0	55.57	0	0	0	0	0	569.755	102.907	0	0	0	0	231.198	0	0	0	0	74.95	0	0	0	0	116.871	26.434	25.026
40051	Baseline	0	0	0	0	0	279.664	0	0	0	8.417	0	0	0	0	0	0	0	0	0	53.516	1000	869.771	0	0	0	1000	205.924	0	244.831	0	0	0	0	0	0	0	0	0	0	0	0	0	0	0	0	0	38.101	0
40053	Baseline	296.813	392.257	78.168	144.765	618.63	283.618	20.289	846.571	104.742	119.502	99.134	21.414	66.412	9.911	35.635	40.936	101.943	171.199	31.332	53.355	1000	1000	612.902	446.49	64.426	1000	253.734	127.695	717.61	260.401	1000	81.068	813.355	187.672	364.659	1000	765.245	227.731	136.715	555.026	1000	175.552	640.766	50.287	14.584	1000	30.247	222.664
40054	Baseline	0	442.275	0	93.476	1000	85.95	73.161	726.917	113.816	851.497	12.966	54.359	142.505	5.428	3.919	409.06	215.5	428.459	403.425	157.644	1000	287.228	137.214	270.151	1000	1000	1000	542.553	1000	1000	1000	244.667	1000	682.011	1000	1000	1000	242.358	137.969	144.018	1000	323.178	875.474	289.562	295.014	1000	479.159	1000
40055	Baseline	14.911	40.949	50.682	25.197	82.753	268.734	15.47	133.575	20.943	71.8	13.22	20.404	2.453	0	17.683	33.449	130.098	44.875	49.238	49.72	457.584	239.358	174.545	6.797	16.026	717.858	127.921	41.443	53.553	443.447	20.404	36.974	21.48	112.609	119.19	150.453	59.709	23.613	70.879	38.471	70.418	47.305	71.8	0	380.716	335.83	353.224	277.851
40059	Baseline	225.615	183.115	120.485	397.008	1000	1000	450.206	581.172	401.588	128.764	373.1	41.765	0	78.366	265.516	32.663	1000	65.111	237.416	1000	1000	1000	1000	1000	945.325	1000	762.157	1000	817.528	1000	1000	164.191	1000	375.367	1000	1000	1000	929.501	1000	503.406	1000	1000	1000	78.366	1000	1000	1000	613.511
40067	Baseline	0	11.351	44.058	35.912	91.173	1000	0	1000	31.833	89.548	213.856	1000	0	0	1.447	0	1000	0	70.06	1000	1000	1000	548.866	642.366	0	1000	12.174	0	1000	0.619	66.001	0	0	209.661	177.167	712.492	136.823	12.996	242.567	782.252	1000	978.372	118.845	0	1000	1000	1000	53.004
40072	Baseline	0	0	0	0	0	153.813	0	0	0	17.225	0	0	0	0	0	0	0	0	0	406.218	273.427	92.072	0	0	0	724.435	0	0	0	344.294	1000	0	47.56	0	0	745.092	313.758	0	0	9.662	269.21	18.498	0	0	69.904	645.481	133.352	0
40078	Baseline	5.476	3.251	11.561	7.693	39.484	162.023	9.353	65.558	11.009	12.112	3.251	1.575	1.014	2.693	11.009	1.014	3.251	1.575	2.693	24.194	34.577	12.663	3.251	8.8	106.627	153.97	168.998	3.808	43.295	25.836	24.194	2.693	4.364	6.585	18.163	101.235	3.808	3.808	19.81	44.384	22.003	-0.111	22.551	1.575	41.118	137.851	52.538	54.167
40079	Baseline	2.044	5.88	0	0	0.821	3.186	10.436	2.622	33	300.049	0	0	0	0	0	0	0	58.399	8.444	32.558	0	0.821	0	0	30.343	0	21.779	100.427	0	36.077	39.132	0	0	0	0	18.549	4.823	4.285	5.355	11.904	11.417	4.285	8.444	0	0	42.169	0	91.35
40081	Baseline	0	0	0	0	45.412	41.067	235.433	0	0	0	0	0	4.737	9.754	0	136.07	0	0	0	12.531	119.184	6.412	0	0	9.754	15.301	9.197	0	0	103.825	4.737	0	0	6.97	0.818	56.772	9.754	0	0	2.499	4.178	46.497	0	25.772	24.673	271.807	56.772	41.067
40083	Baseline	0	9.435	2.576	0	0	34.505	0	0	0	0	0	0	28.471	17.579	33.007	0	23.086	0	0	107.149	120.801	3.456	0	0	14.366	43.356	5.195	0	51.297	77.784	41.163	2.576	0	52.725	0	33.757	16.78	109.766	0	0	0	0.79	0	26.176	0	107.149	128.515	0
[truncated: 12 more columns]

## Sheet: Figure 1B
Classical Antigens (N=9)	RVMA (N=6)
321	45
46	26
52	0
3	0
977	0
13	0
579	41
102	0
172	0
213	1
16	11
0	0
48	0
208	0
68	3
0	0
0	0
44	0
363	19
89	6
255	0
1000	176
21	11
1000	0
192	35
883	34
1000	233
66	73
1000	0
0	4
7	0
19	10
289	10
149	5
389	6
45	21
4	0
159	91
701	12
0	0
180	36
299	12
9	11
174	0
132	19
27	10
379	48
0	0
229	12
73	42
0	4
16	0
0	0
15	105
0	0
57	33
970	0
684	30
9	4
61	0
280	0
284	297
86	0
269	15
1000	226
1000	0
154	0
162	5
3	2
41	0
35	0
395	105
12	0
54	0
70	145
0	0
41	1
182	41
128	174
396	0
451	0
6	27
0	0
113	0
8	0
8	1
0	0
0	0
0	0
872	8
0	20
0	53
1000	373
18	17
1000	1000
90	7
83	31
1000	143
99	61
0	0
60	0
5	0
25	3
57	16
4	3
25	2
22	12
2	0
23	34
23	53
0	0
75	0
62	10
16	15
26	0
85	0
6	0
124	373
0	0
0	3
9	13
137	0
12	0
16	0
0	18
34	0
20	31
6	0
77	37
25	0
41	0
54	0
53	392
158	442
50	41
1000	183
1000	11
406	0
24	3
33	6
13	0
107	9
1000	0
0	0
0	0
0	0
1000	0
8.8962	0
1000	13
0	0
445	0
671	0
7	0
0	0
0	0
0	0
127	0
0	0
0	0
71	0
457	1
571	7
1000	0
1000	324
0	0
1000	78
811	8
638	0
1000	100
0	0
0	0
0	0
8	0
250	2
149	0
24	4
18	6
209	0
12	2
44	5
336	0
0	0
29	0
0	0
1000	6
15	0
63	0
77	0
77	37
14	0
0	0
342	0
4	0
0	22
31	0
29	0
0	0
82	10
660	0
1000	0
21	0
0	0
1000	0
1000	171
1000	428
458	45
1000	65
1000	0
273	0
35	2
0	58
119	0
121	0
164	0
0	0
0	0
0	0
0	0
22	0
98	51
0	0
0	0
0	0
11	10
0	0
0	0
0	0
77	9
0	0
0	0
0	1
20	6
122	0
31	0
646	435
57	0
1000	1000
12	3
10	0
1000	1000
39	0
1000	0
224	0
0	0
78	0
60	2
22	1
10	4
0	3
20	0
22	6
0	0
0	0
107	0
0	0
4	1
31	0
36	0
9	0
69	54
43	0
41	0
0	0
0	0
0	0
33	0
0	0
0	0
139	13
1000	57
69	7
1000	0
0	0
245	0
718	128
1000	543
54	41
818	1000
1000	0
0	0
43	4
0	100
0	0
51	0
175	0
0	0
161	0
6	0
1000	0
6.9112	0
260	18
0	0
1000	0
124	0
66	5
0	0
154	0
0	0
152	0
29	0
0	0
159	0
1000	11
1000	0
1000	0
1000	194
0	0
1000	90
250	5
874	0
1000	149
278	30
1000	0
15	0
16	0
46	3
305	1
29	2
123	0
1000	0
124	0
233	0
576	0
100	0
225	0
31	0
118	1
0	0
5	5
45	0
88	0
23	0
9	0
102	0
0	8
0	0
75	10
37	0
0	0
1000	18
1000	0
1000	4
65	0
117	0
0	0
1000	228
1000	242
336	24
1000	930
1000	13
645	0
138	4
42	4
272	0
107	110
530	0
0	0
0	0
475	0
1000	0
94	15
1000	64
182	0
1000	42
1000	0
11	7
386	0
47	0
6	0
843	0
0	0
0	0
602	0
1000	7
109	0
11	0
1000	78
36	0
1000	532
82	0
1000	0
1000	5
341	0
148	0
6	0
0	0
192	0
1000	4
284	1
963	0
171	12
4	0
1000	0
528	4
30	0
251	0
231	0
113	2
885	0
88	0
305	2
186	40
65	0
79	0
0	0
13	18
0	39
87	31
0	15
0	13
350	2
1000	0
253	0
1000	0
346	0
677	0
1000	87
1000	206
1000	2
1000	255
1000	0
1000	0
182	0
4	0
39	0
541	0
1000
0
0
0
0
61
1000
762
1000
897
3
173
414
0
3
0
0
0
1000
0
0
1000
0
771
90
23
1000
37
1000
183
0
126
43
1000
289
25
0
124
290
0
80
1000
7
119
446
52
947
0
26
101
60
24
5
16
10
15
49
32
6
136
0
1000
1000
95
1000
1000
1000
127
9
0
6
324
62
123
0
1000
10
1000
0
1000
69
5
0
0
0
1000
0
0
1000
1000
45
0
1000
7
45
4
520
1000
0
0
0
51
196
1000
48
955
1000
154
1000
1000
47
51
1000
371
351
1000
1000
88
0
312
4
4
0
12
128
0
13
1000
34
1000
0
1000
1000
1000
39
1000
1000
1000
16
409
5
0
7
128
468
114
105
1000
1000
1000
1000
6
215
64
131
149
13
14
656
1000
861
1000
1000
140
1000
218
1000
1000
137
1000
73
12
83
693
151
189
1000
134
1000
492
98
122
387
34
169
324
216
366
60
98
1000
206
0
0
191
6
775
1000
385
1000
154
23
1000
1000
195
1000
1000
1000
281
164
92
568

## Sheet: Figure 1D
	TNF-a						IFNg						IL17						GM-CSF
PID	Rv0010c	Rv0012	RimJ	LldD2		PID	Rv0010c	Rv0012	RimJ	LldD2		PID	Rv0010c	Rv0012	RimJ	LldD2		PID	Rv0010c	Rv0012	RimJ	LldD2
30099	0.39	1.46	0.34	1.1		30099	0.1	0.22	0.29	0.31		30099	0.41	0.55	0.49	0.54		30099	0.72	1.69	1.06	1.86
30124	0.001		0.001	0.001		30124	0.001		0.16	0.76		30124	0.41		1.86	0.32		30124	0.001		0.57	0.11
40033			0.001	0.05		40033			0.001	0.001		40033			0.001	0.001		40033			0.001	0.001
40051	0.54		0.001	0.001		40051	0.001		0.001	0.001		40051	0.32		0.001	0.19		40051	0.001		0.001	0.001
30083	0.2		2.43	0.67		30083	0.36		1.79	0.05		30083	1.22		0.001	0.42		30083	0.001		0.001	0.001
30096	0.001	0.001	0.87	0.001		30096	0.004	0.008	0.282	0.003		30096	0.001	0.001	1.08	0.001		30096	0.12	1	0.62	0.001
40031			0.65			40031			0.32			40031			1.12			40031			0.001
40072	0.18	0.2	0.65	0.26		40072	0.001	0.001	0.001	0.001		40072	1.12	0.88	0.84	0.55		40072	0.86	0.62	0.89	0.32
30079	0.29	0.16	0.09	0.66		30079	0.507	0.018	0.02	0.001		30079	0.3	0.7	0.41	0.75		30079	0.001	0.12	0.04	0.001
30131	0.4	0.58	0.42	0.37		30131	0.001	0.001	0.001	0.001		30131	1.23	0.9	0.52	1.83		30131	0.49	0.96	0.41	0.001
30125			0.001	0.001		30125			0.001	0.001		30125			1.31	2.78		30125			1.25	2.2
40007	0.001	0.29	0.14	0.001		40007	0.02	0.1	0.56	0.31		40007	0.001	2.13	0.7	0.44		40007	0.001	2.08	0.3	0.001
40022	0.001	1.36	0.25	0.001		40022	0.001	0.15	0.001	0.001		40022	0.001	0.68	0.001	0.001		40022	0.001	0.19	0.001	0.001
30132	0.001	1.26	0.001	0.001		30132	0.04	0.01	0.68	0.12		30132	0.001	0.001	0.5	0.41		30132	0.001	0.01	0.37	0.21
30168	0.001	0.15	0.98	0.001		30168	0.001	0.001	0.31	0.001		30168	0.05	0.01	0.47	0.05		30168	0.06	0.001	0.27	0.001
40049	0.24	0.03	0.001	0.001		40049	0.001	0.07	0.03	0.001		40049	0.33	0.36	0.24	0.67		40049	0.4	0.39	0.001	0.29
30156	0.38	1.17	0.001	0.03		30156	0.001	0.11	0.02	0.18		30156	0.59	1.44	0.65	0.51		30156	0.6	1.22	0.03	0.34
40010	0.001		0.001	0.001		40010	0.001		0.001	0.001		40010	0.3		0.001	0.29		40010	0.73		0.03	0.33
30142	0.07	0.45	0.4	0.47		30142	0.044	0.094	0.084	0.254		30142	0.39	0.7	0.05	0.57		30142	0.44	1.34	0.01	1.07
40034	0.33	0.79	0.001	0.36		40034	0.001	0.001	0.001	0.001		40034	0.79	1.18	0.14	0.81		40034	0.001	0.44	0.5	0.14
30133			0.12			30133			0.34			30133			0.94			30133			0.32
40028	0.1	0.28	0.001	0.001		40028	0.001	0.27	0.3	0.15		40028	0.001	0.67	0.001	1.08		40028	0.001	0.96	0.001	0.38

## Sheet: Figure 1E
	TNF-a						IFNg						IL17						GM-CSF
PID	PPE18	PPE46	ESAT-6	EspI		PID	PPE18	PPE46	ESAT-6	EspI		PID	PPE18	PPE46	ESAT-6	EspI		PID	PPE18	PPE46	ESAT-6	EspI
30078	0.23	0.37	0.35	0.08		30078	0.225	0.165	0.105	0.015		30078	0.35	0.76	0.19	0.43		30078	0.19	0.48	0.13	0.22
30122	0.038		0.488	0.378		30122	0.047		0.059	0.83		30122	0.19		0.29	0.35		30122	0.552		0.252	0.202
40040	0.06		0.72	0.001		40040	0.675		0.645	0.001		40040	0.26		0.45	0.02		40040	0.41		0.15	0.03
40043	3.23		0.001	0.001		40043	0.69		0.26	0.001		40043	0.07		0.15	0.02		40043	0.001		0.001	0.001
40045	0.001	0.11	1.28	0.02		40045	0.001	0.05	0.5	0.01		40045	0.001	0.001	1.38	0.001		40045	0.202	0.572	0.412	0.182
40050	1.2		0.87			40050	0.07		0.81			40050	0.001		0.001			40050	0.001		0.001
40055	0.38		0.05	0.8		40055	1.37		0.001	0.04		40055	0.54		0.001	0.24		40055	0.9		0.09	0.17
40058	0.029		0.19	0.38		40058	0.481		0.141	0.191		40058	0.001		0.001	0.34		40058	0.001		0.04	0.49
40078	0.05		0.14	0.13		40078	0.749		0.169	0.053		40078	0.001		0.001	0.001		40078	0.001		0.12	0.23
40010	0.19	0.27	0.81	0.17		40010	0.126	0.038	0.316	0.065		40010	0.195	0.051	0.074	0.005		40010	0.246	0.032	0.236	0.045
40028	0.001	0.31	0.08	0.66		40028	0.138	0.218	0.508	0.638		40028	0.072	0.082	0.112	0.028		40028	0.001	0.047	0.09	0.11
40034	0.001	0.25	0.001	0.001		40034	0.001	0.001	0.001	0.001		40034	0.05	0.02	0.001	0.05		40034	0.128	0.108	0.001	0.128
40054	0.19	0.03	0.11	0.11		40054	0.202	0.044	0.162	0.232		40054	0.001	0.001	0.001	0.001		40054	0.001	0.025	0.001	0.083
30093	0.001	0.001	0.34	0.3		30093	0.079	0.189	0.499	0.139		30093	0.001	0.11	0.34	0.57		30093	0.001	0.001	0.001	0.001
30124	0.001	0.39	0.001	0.001		30124	0.21	0.03	0.02	0.001		30124	0.52	1.6	0.98	0.001		30124	0.001	0.79	0.34	0.001
40059	0.64	2.21	0.83	0.69		40059	0.35	0.95	0.47	0.46		40059	0.001	0.19	0.25	0.001		40059	0.001	0.001	0.001	0.001
30099	0.13	0.15	0.19	0.39		30099	0.09	0.01	0.23	0.07		30099	0.25	0.001	0.1	0.001		30099	0.56	0.4	0.36	0.1
30115	0.27		1.56			30115	0.59		0.91			30115	0.35		2.33			30115	0.19		0.79
40049	0.001	0.001	0.001	0.001		40049	0.001	0.001	0.001	0.001		40049	0.001	0.001	0.001	0.001		40049	0.001	0.001	0.001	0.001
40051	0.89	0.71	0.001	2.23		40051	0.001	0.001	0.001	0.001		40051	0.001	1.99	0.001	0.98		40051	0.11	2.77	1.58	6.44
30128	0.26	0.19	0.04	0.14		30128	0.15	0.01	0.001	0.001		30128	0.001	0.18	0.001	0.001		30128	0.13	0.5	0.4	0.001
30133	0.71	2	1.47	1.45		30133	0.001	0.63	0.09	0.001		30133	0.001	0.001	0.22	0.001		30133	0.001	0.001	0.001	0.001
30142	0.001	0.03	0.17	0.12		30142	0.001	0.001	0.001	0.001		30142	0.001	0.68	0.28	0.27		30142	0.001	0.2	0.08	0.001
30156	0.04	0.25	2.47			30156	0.074	0.944	1.424			30156	0.001	1.52	0.001			30156	0.001	0.73	0.47

## Sheet: Figure 2A
	TNF-a						IFNg						IL17						GM-CSF
PID	RimJ	Rv0010c	Rv0012	LldD2		PID	RimJ	Rv0010c	Rv0012	LldD2		PID	RimJ	Rv0010c	Rv0012	LldD2		PID	RimJ	Rv0010c	Rv0012	LldD2
71002	0.001		0.5			71002	0.001		0.05			71002	0.001		0.07			71002	0.05		0.73
71010	0.001					71010	0.001					71010	0.12					71010	0.06
73003	0.07		0.63	0.001		73003	0.001		0.001	0.001		73003	0.24		0.001	0.001		73003	1.62		0.72	0.001
73007	0.05	0.001	0.87			73007	0.001	0.001	0.07			73007	0.001	0.001	0.001			73007	0.001	0.22	1.91
73011	0.001	0.001	0.001			73011	0.01	0.13	0.001			73011	0.32	0.94	0.1			73011	0.03	0.37	0.07
74040	0.43					74040	0.03					74040	0.39					74040	0.15
72001	0.001	0.001	0.001			72001	0.094	0.074	0.134			72001	0.001	0.02	0.001			72001	0.37	0.56	0.93
74001	0.5	0.36	0.72	0.84		74001	0.2	0.2	0.19	0.25		74001	0.06	0.15	0.5	0.37		74001	0.47	1.33	0.69	1.09
74003	0.001	0.07	0.14			74003	0.001	0.001	0.001			74003	0.77	1.92	0.001			74003	0.21	0.001	0.04
72005	0.001	0.001	0.001	0.001		72005	0.001	0.001	0.001	0.001		72005	0.05	0.001	0.03	0.12		72005	0.001	0.001	0.07	0.36
72006	0.01	0.06	0.05	0.001		72006	0.013	0.039	0.018	0.026		72006	0.001	0.12	0.23	0.28		72006	0.001	0.05	0.16	0.15
75005	0.001	0.001	0.13	0.001		75005	0.06	0.02	0.07	0.05		75005	0.001	0.001	0.001	0.001		75005	0.001	0.001	0.001	0.09
75007	0.001	0.07	0.02			75007	0.001	0.001	0.001			75007	0.001	0.04	0.12			75007	0.001	0.03	0.09
72013	0.12	0.001	0.16	0.14		72013	0.011	0.001	0.006	0.001		72013	0.15	0.01	0.24	0.58		72013	0.001	0.002	0.012	0.042
73014	0.001	0.001	0.001	0.001		73014	0.001	0.001	0.001	0.015		73014	0.001	0.02	0.001	0.15		73014	0.001	0.05	0.01	0.04
71006	0.001	0.001	0.001	0.001		71006	0.001	0.001	0.001	0.001		71006	0.001	0.11	0.43	0.23		71006	0.001	0.001	0.27	0.01
72007	0.001	0.001	0.001	0.001		72007	0.003	0.001	0.004	0.001		72007	0.04	0.05	0.07	0.03		72007	0.001	0.001	0.027	0.001
73018	0.001	0.001	0.001	0.001		73018	0.001	0.001	0.001	0.001		73018	0.001	0.001	0.001	0.001		73018	0.001	0.001	0.001	0.001
73027	0.001	0.001	0.001	0.001		73027	0.001	0.001	0.001	0.001		73027	0.001	0.001	0.001	0.001		73027	0.001	0.001	0.001	0.001
73033	0.08	0.04	0.02	0.001		73033	0.095	0.055	0.035	0.035		73033	0.06	0.001	0.001	0.001		73033	0.22	0.1	0.05	0.001
73034	0.21		0.04			73034	0.02		0.04			73034	0.03		0.17			73034	0.001		0.001
75012	0.02	0.001	0.14	0.001		75012	0.01	0.001	0.08	0.001		75012	0.24	0.001	0.47	0.001		75012	0.06	0.03	0.17	0.03
74043	0.03		0.71			74043	0.69		0.71			74043	0.32		0.86			74043	0.001		0.33
73038	0.01					73038	0.24					73038	0.73					73038	0.001
74032	0.72					74032	0.001					74032	0.001					74032	0.001
71055	0.3					71055	0.65					71055	0.5					71055	0.85
73059	3.03		0.001			73059	1.85		0.47			73059	0.68		0.65			73059	0.37		0.74
71056	0.18		0.34			71056	0.08		0.12			71056	0.79		0.68			71056	0.001		0.001
71060	0.001		0.001			71060	0.001		0.001			71060	0.13		0.001			71060	0.53		0.04

## Sheet: Figure 2B
	TNF-a						IFNg						IL17						GM-CSF
PID	ESAT-6	PPE18	PPE46	Esp-I		PID	ESAT-6	PPE18	PPE46	Esp-I		PID	ESAT-6	PPE18	PPE46	Esp-I		PID	ESAT-6	PPE18	PPE46	Esp-I
72028	0.001	0.28	0.35	0.54		72028	0.05	0.05	0.08	0.28		72028	0.07	0.11	0.38	0.16		72028	0.13	0.001	0.03	0.22
73058	1.09	1.04	1.55	1.54		73058	0.221	0.171	0.301	0.601		73058	0.12	0.21	0.65	0.5		73058	0.07	0.18	0.16	0.32
75046	0.09	0.001				75046	0.02	0.001				75046	0.26	0.001				75046	0.1	0.02
75009	0.43	0.38	0.59	0.38		75009	0.001	0.072	0.102	0.082		75009	0.001	0.09	0.18	0.34		75009	0.032	0.053	0.111	0.141
72014	0.53	0.12	0.55			72014	0.13	0.001	0.001			72014	0.18	0.001	0.001			72014	0.06	0.01	0.001
74071	0.62	0.72	0.53			74071	0.88	0.22	0.03			74071	1.59	0.74	0.82			74071	0.53	0.001	0.23
73070	2.86	1.53	1.88	0.79		73070	2.24	2.36	2.59	2.33		73070	1.19	1.73	2.41	1.22		73070	1.32	0.07	0.24	0.17
74043	0.6	0.4	1.92	1.11		74043	0.18	0.09	1.02	1.04		74043	0.09	0.23	1.57	1.76		74043	0.001	0.001	0.39	0.6
72029	0.97	1.05	1.98	1.58		72029	1.46	1.24	1.88	2.01		72029	0.51	0.44	1.17	0.56		72029	0.71	0.5	0.42	0.48
73038	0.03	0.001	0.001	0.1		73038	0.68	0.24	0.68	0.86		73038	0.66	0.3	0.55	0.38		73038	0.001	0.001	0.04	0.001
74032	0.81	0.35	0.77	0.73		74032	0.6	0.32	0.36	0.3		74032	0.13	0.001	0.001	0.001		74032	0.001	0.001	0.14	0.001
74046	0.91	1.35				74046	1.76	0.75				74046	1.34	0.58				74046	0.28	0.2
75048	0.001	0.001	0.001			75048	0.001	0.69	0.63			75048	0.56	0.001	0.28			75048	0.25	0.001	0.001
71055	0.3	0.001	0.05	0.08		71055	0.59	0.27	0.001	0.64		71055	0.001	0.26	0.1	0.001		71055	0.19	0.62	0.65	0.94
73059	0.001	0.001	0.31	0.001		73059	0.001	0.001	0.6	0.87		73059	0.04	0.001	0.67	0.42		73059	0.05	0.27	0.85	0.4
74045	0.24	0.001				74045	1.02	0.06				74045	0.23	0.001				74045	0.29	0.001
71056	1.55	0.001	0.29	1		71056	0.67	0.001	0.5	0.2		71056	0.29	0.07	0.09	0.39		71056	0.001	0.001	0.001	0.001
71060	0.5	0.29	0.001	0.001		71060	0.24	0.65	0.03	0.74		71060	0.49	0.22	0.25	0.85		71060	0.33	0.38	0.27	0.32
75054	0.3	0.001	0.001	0.62		75054	0.41	0.001	0.001	0.51		75054	0.41	0.69	0.17	0.37		75054	0.001	0.09	0.32	0.32
74034	0.31	0.001				74034	0.96	0.001				74034	0.001	0.001				74034	0.001	0.001
74035	0.19	0.001	0.001	0.43		74035	0.39	0.04	0.16	0.001		74035	1.02	0.36	0.75	0.69		74035	0.38	0.03	0.29	0.12

## Sheet: Figure 3B
PID	RVMA	Classical
30115	10.5	22.5
40040	5.64	10.5
40059	7.28	8.45
40043	6.78	9.73
30078	7.08	12.7
40054	13	21
40028	9.25	13
40010	13.6	15.4
30125	10.4	10
40072	9.31	19.2
40007	3.83	4.45
30156	5.61	9.33
30132	7.65	14.4
30099	11	11.6
30079	6.1	6.68
40049	8.72	14.2
30115	11.6	17.5
40040	4.99	8.72
40059	5.1	7.26
40043	6.02	14.1
30078	7.09	9
40054	13.9	20.8
40028	8.21	14.7
40072	8.63	15.8
40007	3.3	4.05
30156	4.04	7.38
30132	11.4	13.3
30079	5.26	7.41
40040	4.32	7.57
40007	4.35	3.98
30156	5.12	6.32
30132	12	13.9
30079	5.68	6.16

## Sheet: Figure 3C
	RoRgT-T-Bet+				RoRgT+T-Bet+				RoRgT+T-Bet-				RoRgT-T-Bet-
PID	RVMA	Classical		PID	RVMA	Classical		PID	RVMA	Classical		PID	RVMA	Classical
30115	42.5	62.2		30115	23.5	22.1		30115	4.98	2.22		30115	29	13.4
40040	22.1	52.6		40040	11	18.7		40040	9.45	3.28		40040	57.4	25.4
40059	3.56	4.59		40059	3.35	3.85		40059	11.1	10.5		40059	82	81.1
40043	41.2	42.1		40043	34.1	38.5		40043	6.13	4.49		40043	18.6	14.9
30078	38.9	49.4		30078	38.5	36.1		30078	3.24	1.84		30078	19.3	12.7
40054	55.9	63.1		40054	18.9	15.4		40054	2.84	2.46		40054	22.3	19
40028	52.1	64.3		40028	14.8	15.3		40028	2.01	0.95		40028	31.2	19.5
40010	6.94	6.53		40010	0.75	0.46		40010	5.28	6.53		40010	87	86.5
30125	38.6	37.7		30125	26	23.3		30125	2.89	3.47		30125	32.5	35.5
40072	42.6	70.1		40072	16.7	17.7		40072	2.85	0.63		40072	37.8	11.6
40007	16.8	38.9		40007	8.56	23.7		40007	8.28	8.76		40007	66.4	28.6
30156	46	58.4		30156	20.4	20.3		30156	6.09	3.66		30156	27.5	17.6
30132	49.4	44.9		30132	9.02	11.6		30132	3.9	4.37		30132	37.7	39.1
30099	33.9	37.9		30099	24.1	20.7		30099	3.84	3.65		30099	38.2	37.8
30079	22.3	25.9		30079	14.6	18.3		30079	6.31	4.85		30079	56.8	50.9
40049	6.55	5.29		40049	2.85	1.81		40049	5.88	5.03		40049	84.7	87.9
30115	49.7	59.1		30115	26.3	22.9		30115	3.48	2.33		30115	20.5	15.7
40040	28.3	49.1		40040	13	14.9		40040	7.29	3.73		40040	51.4	32.3
40059	4.08	8.2		40059	2.33	2.73		40059	8.75	7.74		40059	84.8	81.3
40043	36.2	51.6		40043	35.4	30.8		40043	7.5	3.65		40043	20.9	13.9
30078	42.6	46.1		30078	37.2	38.7		30078	2.62	1.54		30078	17.6	13.7
40054	59.5	66.9		40054	18.6	16.1		40054	2.35	1.72		40054	19.5	15.3
40028	48.4	70.6		40028	13.4	13.5		40028	2.25	0.85		40028	36	15.1
40072	44.6	65.8		40072	15.9	13.7		40072	2.58	1.23		40072	36.9	19.3
40007	14.4	33.3		40007	10.3	24.2		40007	10.1	8.52		40007	65.3	34
30156	44.1	55.5		30156	19.3	21		30156	6.98	3.88		30156	29.6	19.6
30132	47	46.2		30132	11.2	10.9		30132	5.34	4.76		30132	36.5	38.1
30079	19.8	30.5		30079	14.1	18.1		30079	5.97	4.16		30079	60.2	47.2
40040	27.8	52.2		40040	14.6	15.9		40040	10.8	3.58		40040	46.9	28.4
40007	17.5	16.9		40007	13.9	14.9		40007	9.99	9.4		40007	58.6	58.8
30156	45.7	57.7		30156	22	21		30156	6.62	3.31		30156	25.7	17.9
30132	46.5	45.6		30132	14.4	10.6		30132	3.66	3.75		30132	35.5	40
30079	23.3	27.2		30079	15.5	15.9		30079	5.13	4.71		30079	56.1	52.2

## Sheet: Figure 3D
	CXCR3+CCR6-				CXCR3+CCR6+				CXCR3-CCR6+				CXCR3-CCR6-
PID	RVMA	Classical		PID	RVMA	Classical		PID	RVMA	Classical		PID	RVMA	Classical
30115	26	32.6		30115	9.6	9.26		30115	23.4	20.1		30115	40.9	38
40040	20.3	27.2		40040	9.94	14.1		40040	25.9	25.4		40040	43.8	33.3
40059	15.1	19.8		40059	4.19	3.67		40059	9.43	9.91		40059	71.3	66.6
40043	27.4	31.3		40043	13.6	12.9		40043	29.8	28.6		40043	29.2	27.2
30078	14.6	17.7		30078	16	17.4		30078	39.1	36.6		30078	30.3	28.3
40054	25.1	28.3		40054	18.3	20		40054	27.9	24.5		40054	28.6	27.2
40028	25.3	28.2		40028	8.7	10.2		40028	21.4	21.3		40028	44.6	40.2
40010	14	15.6		40010	1.13	0.99		40010	7.32	7.19		40010	77.5	76.2
30125	24.4	26.1		30125	14.7	13.2		30125	19	17.8		30125	41.9	43
40072	21.2	25.4		40072	8.69	9.96		40072	19.8	17.7		40072	50.3	46.9
40007	11.6	12.5		40007	8.65	12.4		40007	25.2	39.5		40007	54.6	35.6
30156	14.3	22.7		30156	11.9	16.6		30156	31.4	28.6		30156	42.4	32
30132	26.4	25.6		30132	4.76	5.94		30132	10.3	12.4		30132	58.5	56.1
30099	14.8	18.9		30099	12	15.7		30099	28.6	25.1		30099	44.6	40.3
30079	9.37	10.5		30079	8.69	11		30079	27.6	27.3		30079	54.3	51.2
40049	19.7	14.6		40049	1.14	0.9		40049	3.13	1.81		40049	76	82.7
30115	28.4	32.2		30115	9.17	8.2		30115	23	19.9		30115	39.4	39.6
40040	20.7	25.6		40040	9.44	12.4		40040	26.5	25.1		40040	43.3	36.8
40059	16.6	16.4		40059	1.46	2.96		40059	7.29	11.4		40059	74.6	69.2
40043	27.7	30.7		40043	15.4	13.4		40043	28.1	29.1		40043	28.8	26.8
30078	14.7	17.3		30078	15.1	16.1		30078	39	36.6		30078	31.2	29.9
40054	24.9	29		40054	18.6	18.7		40054	27.5	23.8		40054	29	28.5
40028	23.9	28.8		40028	7.69	8.94		40028	21.2	22.1		40028	47.3	40.1
40072	20.2	26.3		40072	8.31	7.98		40072	19.7	15.9		40072	51.8	49.9
40007	11.8	12.7		40007	10.8	13.6		40007	25.7	32.5		40007	51.8	41.3
30156	14.5	18.7		30156	11.8	14.3		30156	27.8	30		30156	45.9	37
30132	24.7	26		30132	4.69	5.62		30132	12.5	11.2		30132	58	57.2
30079	8.61	11.8		30079	7.65	12.4		30079	26	27.7		30079	57.8	48
40040	19.7	25		40040	6.93	6.93		40040	28.6	26.5		40040	44.7	36.7
40007	13	12.8		40007	11.6	13.7		40007	28.4	27.4		40007	47.1	46.1
30156	14.8	19.7		30156	11.2	14.1		30156	30.4	27.7		30156	43.5	38.6
30132	25.3	25.6		30132	5.8	7.27		30132	12.7	13.3		30132	56.1	53.9
30079	8.98	10.3		30079	7.73	11.1		30079	26	25.9		30079	57.3	52.7

## Sheet: Figure 4A
Variable	Mean decreasing Accuracy	Mean decreasing Gini
`CD154+CXCR3-CCR6-`	100	15.7683
`CD154+RoRgT-T-bet-`	10.2404	2.7858
GMCSF	0	1.45129

[truncated: 14 more sheets: Figure 4B, Figure 4C, Figure 4D, Figure 4E, Figure 4F, Figure 4G, Figure 4H, Figure 5A, Figure 5B, Figure 5C, Figure 5D, Table 3, Supplementary Fig.2, Supplementary Fig. 3 ]
